# Supplementary material for: Contamination and Health Risk Assessment of Polycyclic Aromatic Hydrocarbons in Seasoning Flour Products in Hunan, China
Source: Int J Environ Res Public Health. 2023 Jan 5;20(2):963. doi: 10.3390/ijerph20020963 (PMC9859540; doi:10.3390/ijerph20020963)
Supplement: Supplementary file 1 [file ijerph-20-00963-s001.zip]

Archive with 1 entries (1 files):
- ijerph-2126415-supplementary.pdf
